# Supplementary material for: Furanic Humins from Biorefinery as Biobased Binder for Bitumen
Source: Polymers (Basel). 2022 Mar 3;14(5):1019. doi: 10.3390/polym14051019 (PMC8912838; doi:10.3390/polym14051019)
Supplement: Supplementary file 1 [file polymers-14-01019-s001.zip]

Archive with 1 entries (1 files):
- polymers-1556552-supplementary.pdf
